# Supplementary material for: Nano-Liposomal Beetroot Phyto-Pigment in Photodynamic Therapy as a Prospective Green Approach for Cancer Management: In Vitro Evaluation and Molecular Dynamic Simulation
Source: Pharmaceutics. 2024 Aug 3;16(8):1038. doi: 10.3390/pharmaceutics16081038 (PMC11360503; doi:10.3390/pharmaceutics16081038)
Supplement: Supplementary file 1 [file pharmaceutics-16-01038-s001.zip]

Archive with 1 entries (1 files):
- pharmaceutics-3072733-supplementary.pdf
